# Supplementary material for: Assessment of Mannitol-Induced Chronic Blood–Brain Barrier Dysfunction In Vivo Using Magnetic Resonance
Source: Int J Mol Sci. 2024 Sep 10;25(18):9792. doi: 10.3390/ijms25189792 (PMC11431755; doi:10.3390/ijms25189792)
Supplement: Supplementary file 1 [file ijms-25-09792-s001.zip]

Archive with 1 entries (1 files):
- ijms-3164648-supplementary.pdf
